# Supplementary material for: Advancing the Population Needs-Based Health Workforce Planning Methodology: A Simulation Tool for Country Application
Source: Int J Environ Res Public Health. 2021 Feb 22;18(4):2113. doi: 10.3390/ijerph18042113 (PMC7926568; doi:10.3390/ijerph18042113)
Supplement: Supplementary file 1 [file ijerph-18-02113-s001.zip]

Archive with 4 entries (4 files):
- ijerph-1085051-supplementary.xlsm
- __MACOSX/._ijerph-1085051-supplementary.xlsm
- Supplementary material 2.docx
- __MACOSX/._Supplementary material 2.docx
