# Supplementary material for: Advancing the Population Needs-Based Health Workforce Planning Methodology: A Simulation Tool for Country Application
Source: Int J Environ Res Public Health. 2021 Feb 22;18(4):2113. doi: 10.3390/ijerph18042113 (PMC7926568; doi:10.3390/ijerph18042113)
Supplement: Supplementary file 1 [file ijerph-18-02113-s001.zip › ijerph-1085051-supplementary.xlsm]

## Sheet: Cover Page
	Population Needs-based Simulation Model for Health Workforce Planning - Ghana
	Copyrights and Disclaimers:
	This model was developed (in excel workbook) by JA Asamani as part of his doctoral research at the Centre for Health Professions Education (CHPE) under the supervision of Dr CD Christmals and Prof. GM Reistma.
	The model may be used freely for non-commercial analysis provided the authors are dully acknowldged. The authors bear no responsibility for data errors! Send request for modifications to											jamesavoka@gmail.com

## Sheet: Conceptual Model
			Welcome to the Population Needs-based Simulation Model for Health Workforce Planning
			Population Needs-based Simulation Model for Health Workforce Planning

## Sheet: Country Info and objective
	Population Needs-based Simulation Model for Health Workforce Planning
							Parameter	Value/Response
							(a) Name of country	Ghana
							(b) Objective of analysis	To simulate the needs-based midwifery and obstetrician requirements for maternal and newborn care in Ghana
							(c) Horizon of projection (Number of years)	10
							(d) Baseline Year	2020
							(e) Target Year	2030
							Health System Setup
							Health System Levels	Programme areas
							Primary Care	Maternal and Newborn Care
							Secondary Care
							Community Service
							Tertiary Care
							Quaternary Care
							All Levels
							Exchange Rate (1 USD to LCU)	5.7
							Average Annual Inflation Rate (%)	0.08
							Currency to display cost estimates*	USD
							*LCU - Local Currency Unit; USD - United States Dollars
							Parameters To Include in Sensitivity Analysis
							Parameter	Decision (Yes/No)
							Level of Health (Disease prevalence)	Yes
							Standard Workload	Yes

## Sheet: Labour regulations
		Population Needs-based Simulation Model for Health Workforce Planning
		(A) Minimum Working Conditions and Labour Regulations
		CODE	Definition	Value	Remarks/Explanation
		LR1	Non-Working Days (Minimum for any worker)	158	This is automatically computed from the data provided.
		LR11	Number of Public Holidays per year	13	All statutory public holidays in the country
		LR12	Number of Weekend Days per year	104	A sum of all non-working days in each week of the year
		LR13	Annual Leave/Vacation (Minimum for any worker)	28	The minimum number of annual leave days a worker is entitled.
		LR14	Other absences (uncertified sick leave, casual leave, compensatory leave etc)	13
		LR2	Regulations on Working Hours
		LR21	Number of Working Hours Per Day	8	As per national/local labour laws and regulations.
		LR22	Number of Working Days in a week	5	As per national/local labour laws and regulations.
		LR23	Maximum Number of Working Hours Per Week	40	As per national/local labour laws and regulations.
		LR24	Maximum Number of Working Hours Per Month	160	This is automatically computed from the data provided.
		LRAWTD	Available Working Days (Minimum for any worker)	207
		LRAWTH	Available Working Hours (Minimum for any worker)	1656
		LRAWTM	Available Working Minutes (Minimum for any worker)	99360
		(B) AVAILABLE WORKING TIME, AWT
		No.	List of cadres	ISCO-CLASSIFICATION (Please, select from List)	Annual leave entitlement	Labour participaton rate [% of the HWF stock that are working full-time, part-time work is converted to FTE; if 100% is assumed you may leave it black or put 100%]	Available Working Days Per Year	Available Working Hours Per Year	Available Working Minutes Per Worker per Year	Adjusted Available Working Minutes Per Year
		HW1	Midwife	2222 - Midwifery professionals	36	0.93	215	1720	103200	95976
		HW2	Obstetrician and Gynaecologist	2211 - Generalist medical practitioners	36	1	215	1720	103200	103200
		HW3								Not measured
		HW4								Not measured
		HW5								Not measured
		HW6								Not measured
		HW7								Not measured
		HW8								Not measured
		HW9								Not measured
		HW10								Not measured
		HW11								Not measured
		HW12								Not measured
		HW13								Not measured
		HW14								Not measured
		HW15								Not measured
		HW16								Not measured
		HW17								Not measured
		HW18								Not measured
		HW19								Not measured
		HW20								Not measured
		HW21								Not measured
		HW22								Not measured
		HW23								Not measured
		HW24								Not measured
		HW25								Not measured
		HW26								Not measured
		HW27								Not measured
		HW28								Not measured
		HW29								Not measured
		HW30								Not measured
		HW31								Not measured
		HW32								Not measured
		HW33								Not measured
		HW34								Not measured
		HW35								Not measured
		HW36								Not measured
		HW37								Not measured
		HW38								Not measured
		HW39								Not measured
		HW40								Not measured
		HW41								Not measured
		HW42								Not measured
		HW43								Not measured
		HW44								Not measured
		HW45								Not measured
		HW46								Not measured
		HW47								Not measured
		HW48								Not measured
		HW49								Not measured
		HW50								Not measured
		HW51								Not measured
		HW52								Not measured
		HW53								Not measured
		HW54								Not measured
		HW55								Not measured
		HW56								Not measured
		HW57								Not measured
		HW58								Not measured
		HW59								Not measured
		HW60								Not measured
		HW61								Not measured
		HW62								Not measured
		HW63								Not measured
		HW64								Not measured
		HW65								Not measured
		HW66								Not measured
		HW67								Not measured
		HW68								Not measured
		HW69								Not measured
		HW70								Not measured
			Ghana

## Sheet: Current stock
		Population Needs-based Simulation Model for Health Workforce Planning
		CURRENT HEALTH WORKFORCE STOCK & INCOME
		No.	List of cadres	Active Baseline Stock	Average Annual Salary per worker (in LCU) - Before tax	Other Monetary Benefits/Allowances per worker (in LCU) - Per Year	Total Annual Income per worker (LCU)	Total Income per worker (USD)
		1	Midwife	12828	56741.6		56741.6	9954.67
		2	Obstetrician and Gynaecologist	189	104170		104170	18275.5
		3
		4
		5
		6
		7
		8
		9
		10
		11
		12
		13
		14
		15
		16
		17
		18
		19
		20
		21
		22
		23
		24
		25
		26
		27
		28
		29
		30
		31
		32
		33
		34
		35
		36
		37
		38
		39
		40
		41
		42
		43
		44
		45
		46
		47
		48
		49
		50
		51
		52
		53
		54
		55
		56
		57
		58
		59
		60
		61
		62
		63
		64
		65
		66
		67
		68
		69
		70

## Sheet: Labour Flows
		Population Needs-based Simulation Model for Health Workforce Planning
		Labour Market Flows
		General Information (average for all staff) - optional.
		CODE	DIMENSION	VALUE	DATA SOURCE
		GLMF 1	Rate of Annual Retirements and Deaths (%)
		GLMF 2	Annual Rate of out-migration (%)
		GLMF 3	Annual Rate of all other forms of attrition
		GLMF 4	Annual Rate of immigration (%)
		GLMF 5	Overall Attrition Rate (%)
		No.	List of cadres	Rate of Annual Retirememts/Death (%)	Annual Rate of out-migration (%)	Annual Rate of all other forms of attrition (%)	Annual Rate of immigration (%)	Annual Attrition Rate (%)
		1	Midwife	0.076	0.003		0	0.079
		2	Obstetrician and Gynaecologist	0.036	0.003		0	0.039
		3	0
		4	0
		5	0
		6	0
		7	0
		8	0
		9	0
		10	0
		11	0
		12	0
		13	0
		14	0
		15	0
		16	0
		17	0
		18	0
		19	0
		20	0
		21	0
		22	0
		23	0
		24	0
		25	0
		26	0
		27	0
		28	0
		29	0
		30	0
		31	0
		32	0
		33	0
		34	0
		35	0
		36	0
		37	0
		38	0
		39	0
		40	0
		41	0
		42	0
		43	0
		44	0
		45	0
		46	0
		47	0
		48	0
		49	0
		50	0
		51	0
		52	0
		53	0
		54	0
		55	0
		56	0
		57	0
		58	0
		59	0
		60	0
		61	0
		62	0
		63	0
		64	0
		65	0
		66	0
		67	0
		68	0
		69	0
		70	0

## Sheet: Education pipeline
		Population Needs-based Simulation Model for Health Workforce Planning
		Health Professions Education Pipeline
		No.	List of cadres	Duration of training (Years)	Cost of Training Per Year (in LCU)	Average Number of Annual Enrollments	Drop-out rate per cohort (%)	Graduation/Pass Rate (%)	Total Cost of Training (in LCU)	Total Cost of Training (USD)	Estimated Annual Graduates
		1	Midwife	3	2500	4827	0.05	0.9	7500	1315.79	4127.09
		2	Obstetrician and Gynaecologist	3	10000	40	0.1	0.95	30000	5263.16	34.2
		3	0						0	0	0
		4	0						0	0	0
		5	0						0	0	0
		6	0						0	0	0
		7	0						0	0	0
		8	0						0	0	0
		9	0						0	0	0
		10	0						0	0	0
		11	0						0	0	0
		12	0						0	0	0
		13	0						0	0	0
		14	0						0	0	0
		15	0						0	0	0
		16	0						0	0	0
		17	0						0	0	0
		18	0						0	0	0
		19	0						0	0	0
		20	0						0	0	0
		21	0						0	0	0
		22	0						0	0	0
		23	0						0	0	0
		24	0						0	0	0
		25	0						0	0	0
		26	0						0	0	0
		27	0						0	0	0
		28	0						0	0	0
		29	0						0	0	0
		30	0						0	0	0
		31	0						0	0	0
		32	0						0	0	0
		33	0						0	0	0
		34	0						0	0	0
		35	0						0	0	0
		36	0						0	0	0
		37	0						0	0	0
		38	0						0	0	0
		39	0						0	0	0
		40	0						0	0	0
		41	0						0	0	0
		42	0						0	0	0
		43	0						0	0	0
		44	0						0	0	0
		45	0						0	0	0
		46	0						0	0	0
		47	0						0	0	0
		48	0						0	0	0
		49	0						0	0	0
		50	0						0	0	0
		51	0						0	0	0
		52	0						0	0	0
		53	0						0	0	0
		54	0						0	0	0
		55	0						0	0	0
		56	0						0	0	0
		57	0						0	0	0
		58	0						0	0	0
		59	0						0	0	0
		60	0						0	0	0
		61	0						0	0	0
		62	0						0	0	0
		63	0						0	0	0
		64	0						0	0	0
		65	0						0	0	0
		66	0						0	0	0
		67	0						0	0	0
		68	0						0	0	0
		69	0						0	0	0
		70	0						0	0	0

## Sheet: Projected AWT
	Population Needs-based Simulation Model for Health Workforce Planning
	Estimated Annual Supply of Labour Time, adjusted for labour participation rate.
		Show estimates in	Minutes
	No.	Health Workforce Category	Estimated Aggregate Available Working Time
			2020	2021	2022	2023	2024	2025	2026	2027	2028	2029	2030
	1	Midwife	1231180128	1.45064e+09	1.63862e+09	1.79963e+09	1.93754e+09	2.05566e+09	2.15684e+09	2.2435e+09	2.31772e+09	2.3813e+09	2.43576e+09
	2	Obstetrician and Gynaecologist	19504800	2.22736e+07	2.49343e+07	2.74913e+07	2.99486e+07	3.231e+07	3.45794e+07	3.67602e+07	3.8856e+07	4.08701e+07	4.28056e+07
	3	0	0	0	0	0	0	0	0	0	0	0	0
	4	0	0	0	0	0	0	0	0	0	0	0	0
	5	0	0	0	0	0	0	0	0	0	0	0	0
	6	0	0	0	0	0	0	0	0	0	0	0	0
	7	0	0	0	0	0	0	0	0	0	0	0	0
	8	0	0	0	0	0	0	0	0	0	0	0	0
	9	0	0	0	0	0	0	0	0	0	0	0	0
	10	0	0	0	0	0	0	0	0	0	0	0	0
	11	0	0	0	0	0	0	0	0	0	0	0	0
	12	0	0	0	0	0	0	0	0	0	0	0	0
	13	0	0	0	0	0	0	0	0	0	0	0	0
	14	0	0	0	0	0	0	0	0	0	0	0	0
	15	0	0	0	0	0	0	0	0	0	0	0	0
	16	0	0	0	0	0	0	0	0	0	0	0	0
	17	0	0	0	0	0	0	0	0	0	0	0	0
	18	0	0	0	0	0	0	0	0	0	0	0	0
	19	0	0	0	0	0	0	0	0	0	0	0	0
	20	0	0	0	0	0	0	0	0	0	0	0	0
	21	0	0	0	0	0	0	0	0	0	0	0	0
	22	0	0	0	0	0	0	0	0	0	0	0	0
	23	0	0	0	0	0	0	0	0	0	0	0	0
	24	0	0	0	0	0	0	0	0	0	0	0	0
	25	0	0	0	0	0	0	0	0	0	0	0	0
	26	0	0	0	0	0	0	0	0	0	0	0	0
	27	0	0	0	0	0	0	0	0	0	0	0	0
	28	0	0	0	0	0	0	0	0	0	0	0	0
	29	0	0	0	0	0	0	0	0	0	0	0	0
	30	0	0	0	0	0	0	0	0	0	0	0	0
	31	0	0	0	0	0	0	0	0	0	0	0	0
	32	0	0	0	0	0	0	0	0	0	0	0	0
	33	0	0	0	0	0	0	0	0	0	0	0	0
	34	0	0	0	0	0	0	0	0	0	0	0	0
	35	0	0	0	0	0	0	0	0	0	0	0	0
	36	0	0	0	0	0	0	0	0	0	0	0	0
	37	0	0	0	0	0	0	0	0	0	0	0	0
	38	0	0	0	0	0	0	0	0	0	0	0	0
	39	0	0	0	0	0	0	0	0	0	0	0	0
	40	0	0	0	0	0	0	0	0	0	0	0	0
	41	0	0	0	0	0	0	0	0	0	0	0	0
	42	0	0	0	0	0	0	0	0	0	0	0	0
	43	0	0	0	0	0	0	0	0	0	0	0	0
	44	0	0	0	0	0	0	0	0	0	0	0	0
	45	0	0	0	0	0	0	0	0	0	0	0	0
	46	0	0	0	0	0	0	0	0	0	0	0	0
	47	0	0	0	0	0	0	0	0	0	0	0	0
	48	0	0	0	0	0	0	0	0	0	0	0	0
	49	0	0	0	0	0	0	0	0	0	0	0	0
	50	0	0	0	0	0	0	0	0	0	0	0	0
	51	0	0	0	0	0	0	0	0	0	0	0	0
	52	0	0	0	0	0	0	0	0	0	0	0	0
	53	0	0	0	0	0	0	0	0	0	0	0	0
	54	0	0	0	0	0	0	0	0	0	0	0	0
	55	0	0	0	0	0	0	0	0	0	0	0	0
	56	0	0	0	0	0	0	0	0	0	0	0	0
	57	0	0	0	0	0	0	0	0	0	0	0	0
	58	0	0	0	0	0	0	0	0	0	0	0	0
	59	0	0	0	0	0	0	0	0	0	0	0	0
	60	0	0	0	0	0	0	0	0	0	0	0	0
	61	0	0	0	0	0	0	0	0	0	0	0	0
	62	0	0	0	0	0	0	0	0	0	0	0	0
	63	0	0	0	0	0	0	0	0	0	0	0	0
	64	0	0	0	0	0	0	0	0	0	0	0	0
	65	0	0	0	0	0	0	0	0	0	0	0	0
	66	0	0	0	0	0	0	0	0	0	0	0	0
	67	0	0	0	0	0	0	0	0	0	0	0	0
	68	0	0	0	0	0	0	0	0	0	0	0	0
	69	0	0	0	0	0	0	0	0	0	0	0	0
	70	0	0	0	0	0	0	0	0	0	0	0	0
		Ghana	1250684928	1.47292e+09	1.66356e+09	1.82712e+09	1.96749e+09	2.08797e+09	2.19142e+09	2.28026e+09	2.35658e+09	2.42217e+09	2.47856e+09	0	0	0	0	0

## Sheet: Supply Projection_Stock
	Population Needs-based Simulation Model for Health Workforce Planning
	Estimated Health Workforce Supply for Ghana
	No.	Health Professionals	Estimated Aggregate Supply
			2020	2021	2022	2023	2024	2025	2026	2027	2028	2029	2030
	1	Midwife	11930	14056.6	15878.1	17438.3	18774.6	19919.2	20899.6	21739.3	22458.6	23074.6	23602.3
	2	Obstetrician and Gynaecologist	189	215.829	241.612	266.389	290.2	313.082	335.072	356.204	376.512	396.028	414.783
	3	0	0	0	0	0	0	0	0	0	0	0	0
	4	0	0	0	0	0	0	0	0	0	0	0	0
	5	0	0	0	0	0	0	0	0	0	0	0	0
	6	0	0	0	0	0	0	0	0	0	0	0	0
	7	0	0	0	0	0	0	0	0	0	0	0	0
	8	0	0	0	0	0	0	0	0	0	0	0	0
	9	0	0	0	0	0	0	0	0	0	0	0	0
	10	0	0	0	0	0	0	0	0	0	0	0	0
	11	0	0	0	0	0	0	0	0	0	0	0	0
	12	0	0	0	0	0	0	0	0	0	0	0	0
	13	0	0	0	0	0	0	0	0	0	0	0	0
	14	0	0	0	0	0	0	0	0	0	0	0	0
	15	0	0	0	0	0	0	0	0	0	0	0	0
	16	0	0	0	0	0	0	0	0	0	0	0	0
	17	0	0	0	0	0	0	0	0	0	0	0	0
	18	0	0	0	0	0	0	0	0	0	0	0	0
	19	0	0	0	0	0	0	0	0	0	0	0	0
	20	0	0	0	0	0	0	0	0	0	0	0	0
	21	0	0	0	0	0	0	0	0	0	0	0	0
	22	0	0	0	0	0	0	0	0	0	0	0	0
	23	0	0	0	0	0	0	0	0	0	0	0	0
	24	0	0	0	0	0	0	0	0	0	0	0	0
	25	0	0	0	0	0	0	0	0	0	0	0	0
	26	0	0	0	0	0	0	0	0	0	0	0	0
	27	0	0	0	0	0	0	0	0	0	0	0	0
	28	0	0	0	0	0	0	0	0	0	0	0	0
	29	0	0	0	0	0	0	0	0	0	0	0	0
	30	0	0	0	0	0	0	0	0	0	0	0	0
	31	0	0	0	0	0	0	0	0	0	0	0	0
	32	0	0	0	0	0	0	0	0	0	0	0	0
	33	0	0	0	0	0	0	0	0	0	0	0	0
	34	0	0	0	0	0	0	0	0	0	0	0	0
	35	0	0	0	0	0	0	0	0	0	0	0	0
	36	0	0	0	0	0	0	0	0	0	0	0	0
	37	0	0	0	0	0	0	0	0	0	0	0	0
	38	0	0	0	0	0	0	0	0	0	0	0	0
	39	0	0	0	0	0	0	0	0	0	0	0	0
	40	0	0	0	0	0	0	0	0	0	0	0	0
	41	0	0	0	0	0	0	0	0	0	0	0	0
	42	0	0	0	0	0	0	0	0	0	0	0	0
	43	0	0	0	0	0	0	0	0	0	0	0	0
	44	0	0	0	0	0	0	0	0	0	0	0	0
	45	0	0	0	0	0	0	0	0	0	0	0	0
	46	0	0	0	0	0	0	0	0	0	0	0	0
	47	0	0	0	0	0	0	0	0	0	0	0	0
	48	0	0	0	0	0	0	0	0	0	0	0	0
	49	0	0	0	0	0	0	0	0	0	0	0	0
	50	0	0	0	0	0	0	0	0	0	0	0	0
	51	0	0	0	0	0	0	0	0	0	0	0	0
	52	0	0	0	0	0	0	0	0	0	0	0	0
	53	0	0	0	0	0	0	0	0	0	0	0	0
	54	0	0	0	0	0	0	0	0	0	0	0	0
	55	0	0	0	0	0	0	0	0	0	0	0	0
	56	0	0	0	0	0	0	0	0	0	0	0	0
	57	0	0	0	0	0	0	0	0	0	0	0	0
	58	0	0	0	0	0	0	0	0	0	0	0	0
	59	0	0	0	0	0	0	0	0	0	0	0	0
	60	0	0	0	0	0	0	0	0	0	0	0	0
	61	0	0	0	0	0	0	0	0	0	0	0	0
	62	0	0	0	0	0	0	0	0	0	0	0	0
	63	0	0	0	0	0	0	0	0	0	0	0	0
	64	0	0	0	0	0	0	0	0	0	0	0	0
	65	0	0	0	0	0	0	0	0	0	0	0	0
	66	0	0	0	0	0	0	0	0	0	0	0	0
	67	0	0	0	0	0	0	0	0	0	0	0	0
	68	0	0	0	0	0	0	0	0	0	0	0	0
	69	0	0	0	0	0	0	0	0	0	0	0	0
	70	0	0	0	0	0	0	0	0	0	0	0	0
		Ghana	12119	14272.5	16119.7	17704.7	19064.8	20232.3	21234.6	22095.5	22835.1	23470.6	24017.1	0	0	0	0	0

## Sheet: Cost of Wages for Supply
	Population Needs-based Simulation Model for Health Workforce Planning
	Estimated Cost of Wages for The Projected Annual Supply of Labour
		Show estimates in	USD
	No.	Health Workforce Category	ESTIMATED COST ON EMPLOYMENT (WAGE BILL) FOR THE PROJECTED SUPPLY (USD)
			2020	2021	2022	2023	2024	2025	2026	2027	2028	2029	2030
	1	Midwife	1.1876e+08	1.62318e+08	1.95996e+08	2.29142e+08	2.61653e+08	2.93468e+08	3.24555e+08	3.54908e+08	3.84536e+08	4.1346e+08	4.41712e+08	0	0	0	0	0
	2	Obstetrician and Gynaecologist	3.45406e+06	5.20657e+06	6.53503e+06	7.98414e+06	9.54636e+06	1.12146e+07	1.2982e+07	1.48423e+07	1.67895e+07	1.88177e+07	2.09218e+07	0	0	0	0	0
	3	0	0	0	0	0	0	0	0	0	0	0	0	0	0	0	0	0
	4	0	0	0	0	0	0	0	0	0	0	0	0	0	0	0	0	0
	5	0	0	0	0	0	0	0	0	0	0	0	0	0	0	0	0	0
	6	0	0	0	0	0	0	0	0	0	0	0	0	0	0	0	0	0
	7	0	0	0	0	0	0	0	0	0	0	0	0	0	0	0	0	0
	8	0	0	0	0	0	0	0	0	0	0	0	0	0	0	0	0	0
	9	0	0	0	0	0	0	0	0	0	0	0	0	0	0	0	0	0
	10	0	0	0	0	0	0	0	0	0	0	0	0	0	0	0	0	0
	11	0	0	0	0	0	0	0	0	0	0	0	0	0	0	0	0	0
	12	0	0	0	0	0	0	0	0	0	0	0	0	0	0	0	0	0
	13	0	0	0	0	0	0	0	0	0	0	0	0	0	0	0	0	0
	14	0	0	0	0	0	0	0	0	0	0	0	0	0	0	0	0	0
	15	0	0	0	0	0	0	0	0	0	0	0	0	0	0	0	0	0
	16	0	0	0	0	0	0	0	0	0	0	0	0	0	0	0	0	0
	17	0	0	0	0	0	0	0	0	0	0	0	0	0	0	0	0	0
	18	0	0	0	0	0	0	0	0	0	0	0	0	0	0	0	0	0
	19	0	0	0	0	0	0	0	0	0	0	0	0	0	0	0	0	0
	20	0	0	0	0	0	0	0	0	0	0	0	0	0	0	0	0	0
	21	0	0	0	0	0	0	0	0	0	0	0	0	0	0	0	0	0
	22	0	0	0	0	0	0	0	0	0	0	0	0	0	0	0	0	0
	23	0	0	0	0	0	0	0	0	0	0	0	0	0	0	0	0	0
	24	0	0	0	0	0	0	0	0	0	0	0	0	0	0	0	0	0
	25	0	0	0	0	0	0	0	0	0	0	0	0	0	0	0	0	0
	26	0	0	0	0	0	0	0	0	0	0	0	0	0	0	0	0	0
	27	0	0	0	0	0	0	0	0	0	0	0	0	0	0	0	0	0
	28	0	0	0	0	0	0	0	0	0	0	0	0	0	0	0	0	0
	29	0	0	0	0	0	0	0	0	0	0	0	0	0	0	0	0	0
	30	0	0	0	0	0	0	0	0	0	0	0	0	0	0	0	0	0
	31	0	0	0	0	0	0	0	0	0	0	0	0	0	0	0	0	0
	32	0	0	0	0	0	0	0	0	0	0	0	0	0	0	0	0	0
	33	0	0	0	0	0	0	0	0	0	0	0	0	0	0	0	0	0
	34	0	0	0	0	0	0	0	0	0	0	0	0	0	0	0	0	0
	35	0	0	0	0	0	0	0	0	0	0	0	0	0	0	0	0	0
	36	0	0	0	0	0	0	0	0	0	0	0	0	0	0	0	0	0
	37	0	0	0	0	0	0	0	0	0	0	0	0	0	0	0	0	0
	38	0	0	0	0	0	0	0	0	0	0	0	0	0	0	0	0	0
	39	0	0	0	0	0	0	0	0	0	0	0	0	0	0	0	0	0
	40	0	0	0	0	0	0	0	0	0	0	0	0	0	0	0	0	0
	41	0	0	0	0	0	0	0	0	0	0	0	0	0	0	0	0	0
	42	0	0	0	0	0	0	0	0	0	0	0	0	0	0	0	0	0
	43	0	0	0	0	0	0	0	0	0	0	0	0	0	0	0	0	0
	44	0	0	0	0	0	0	0	0	0	0	0	0	0	0	0	0	0
	45	0	0	0	0	0	0	0	0	0	0	0	0	0	0	0	0	0
	46	0	0	0	0	0	0	0	0	0	0	0	0	0	0	0	0	0
	47	0	0	0	0	0	0	0	0	0	0	0	0	0	0	0	0	0
	48	0	0	0	0	0	0	0	0	0	0	0	0	0	0	0	0	0
	49	0	0	0	0	0	0	0	0	0	0	0	0	0	0	0	0	0
	50	0	0	0	0	0	0	0	0	0	0	0	0	0	0	0	0	0
	51	0	0	0	0	0	0	0	0	0	0	0	0	0	0	0	0	0
	52	0	0	0	0	0	0	0	0	0	0	0	0	0	0	0	0	0
	53	0	0	0	0	0	0	0	0	0	0	0	0	0	0	0	0	0
	54	0	0	0	0	0	0	0	0	0	0	0	0	0	0	0	0	0
	55	0	0	0	0	0	0	0	0	0	0	0	0	0	0	0	0	0
	56	0	0	0	0	0	0	0	0	0	0	0	0	0	0	0	0	0
	57	0	0	0	0	0	0	0	0	0	0	0	0	0	0	0	0	0
	58	0	0	0	0	0	0	0	0	0	0	0	0	0	0	0	0	0
	59	0	0	0	0	0	0	0	0	0	0	0	0	0	0	0	0	0
	60	0	0	0	0	0	0	0	0	0	0	0	0	0	0	0	0	0
	61	0	0	0	0	0	0	0	0	0	0	0	0	0	0	0	0	0
	62	0	0	0	0	0	0	0	0	0	0	0	0	0	0	0	0	0
	63	0	0	0	0	0	0	0	0	0	0	0	0	0	0	0	0	0
	64	0	0	0	0	0	0	0	0	0	0	0	0	0	0	0	0	0
	65	0	0	0	0	0	0	0	0	0	0	0	0	0	0	0	0	0
	66	0	0	0	0	0	0	0	0	0	0	0	0	0	0	0	0	0
	67	0	0	0	0	0	0	0	0	0	0	0	0	0	0	0	0	0
	68	0	0	0	0	0	0	0	0	0	0	0	0	0	0	0	0	0
	69	0	0	0	0	0	0	0	0	0	0	0	0	0	0	0	0	0
	70	0	0	0	0	0	0	0	0	0	0	0	0	0	0	0	0	0
		Ghana	1.22214e+08	1.67524e+08	2.02531e+08	2.37126e+08	2.71199e+08	3.04682e+08	3.37537e+08	3.69751e+08	4.01325e+08	4.32278e+08	4.62633e+08	0	0	0	0	0

[truncated: 22 more sheets: Population Projection, Mapping Needs_Pop. Demogr Xtics, Level of Health, Activity Standard entry Form, List of Task & Stand. workload, Category Allowance Factor (CAF), Dropdowns, Intervention_Skill_MatchingForm, Master_Needs_based_Calculations, Needs-based Sensitivity Analysi, Low_Scenario, High_Scenario, Estimated Need-based Requiremen, Employment Cost_Needs-based, Cost of HWF Needs vs Supply, Gap Analysis, Prioritisation Funnel, Needs vs Supply Graphs, Number Needed to Train, Needs-based_Training Investment …]
